# Supplementary material for: Targeted Resequencing of Otosclerosis Patients from Different Populations Replicates Results from a Previous Genome-Wide Association Study
Source: J Clin Med. 2022 Nov 26;11(23):6978. doi: 10.3390/jcm11236978 (PMC9737413; doi:10.3390/jcm11236978)
Supplement: Supplementary file 1 [file jcm-11-06978-s001.zip]

Archive with 1 entries (1 files):
- jcm-2028914-supplementary.pdf
